# Supplementary material for: Designing Zinc Deposition Substrate with Fully Preferred Orientation to Elude the Interfacial Inhomogeneous Dendrite Growth
Source: Research (Wash D C). 2022 Aug 18;2022:9841343. doi: 10.34133/2022/9841343 (PMC9422332; doi:10.34133/2022/9841343)
Supplement: Supplementary Materials — The details of the method for the preparation and characterization of the materials are listed in the supporting information document. Figures S1-S46 and Tables S1-S3 are shown in the support information document. Movies S1-MS9 are displayed in support information in MP4 format. [file 9841343.f1.zip]

Archive with 10 entries (10 files):
- Supplementary Movie S1.mp4
- Supplementary Movie S2.mp4
- Supplementary Movie S3.mp4
- Supplementary Movie S4.mp4
- Supplementary Movie S5.mp4
- Supplementary Movie S6.mp4
- Supplementary Movie S7.mp4
- Supplementary Movie S8.mp4
- Supplementary Movie S9.mp4
- Xie_Supporting Information.docx
